# Supplementary material for: Treatment Outcomes after Dose-Escalated Moderately Hypofractionated Radiotherapy for Frail Patients with High-Grade Glioma
Source: Cancers (Basel). 2023 Dec 21;16(1):64. doi: 10.3390/cancers16010064 (PMC10778244; doi:10.3390/cancers16010064)
Supplement: Supplementary file 1 [file cancers-16-00064-s001.zip]

Archive with 1 entries (1 files):
- cancers-2748234-supplementary.pdf
